# Supplementary material for: Opposing fates: a bipolar cellular model for FMDV replication shaped by 12C6+heavy-ion mutagenesis
Source: Front Cell Infect Microbiol. 2026 Jan 7;15:1715061. doi: 10.3389/fcimb.2025.1715061 (PMC12819685; doi:10.3389/fcimb.2025.1715061)
Supplement: Supplementary file 1 [file Table1.xlsx]

## Sheet: 146S
cell	146s
5A2	0.5	0.46	0.47
5-H12	0.58	0.54	0.63
5.9B4	0.51	0.46	0.46
5：9 10B2	0.75	0.66	0.77
2-imB10	0.28	0.25	0.19
BHK-5	0.19	0.2	0.19
20-c104k-1	0.38	0.41	0.45
5-10.2.B	0.36	0.34	0.35
5-20C11K	0.47	0.47	0.53
b6	0.57	0.53	0.57
b7	0.51	0.5	0.56
5-20C11	0.55	0.5	0.54
5-c10	0.39	0.48	0.42
5-b11	0.54	0.49	0.43
5-h-3	0.35	0.38	0.33
5-f-c11	0.43	0.49	0.56
2-imb19	0.37	0.56	0.33
BHK-21（control）	1.01	1.12	1.11
5-10-200E3	1.69	1.59	1.24
10-9C4	0.54	0.51	0.47
2imF10	0.83	0.74	0.64
10-B2-3	0.6	0.56	0.41
10-B2	0.6	0.59	0.47
20-E10+K	0.51	0.48	0.4
20-c11+k	0.82	0.78	0.63
10_1	0.66	0.67	0.55
10.59C4	1.14	1.05	0.8
10GY-OR	1.18	1.12	1.09
5-200--1	1.21	1.22	1.01
20C10K	1.28	1.16	0.84
10c3	0.67	0.7	0.58
10_2	0.83	0.71	0.67
10-D4	0.57	0.53	0.52
T-1	0.98	0.97	0.96
10-5A4	1.57	1.36	1.12
10-e12	1.56	1.37	1.58
10-k3	2.11	2.06	1.76
C-11	0.99	0.88	0.8
10-a-8	2.02	1.99	1.62
10.5.9b1	1.86	1.71	1.95
BHK-21（control）	0.99	1.05	1.06
BHK-7	2.37	2.28	2.57
15B9	2.18	2.02	2.07
15B11	2.13	1.88	2.09
15-F8	0.66	0.56	0.64
15-4-F3	0.5	0.4	0.54
15-4-E5	1.2	0.93	1.1
15-4-D5	0.85	0.93	0.84
15-4-G5	0.66	0.65	0.64
15-4-G3	0.19	0.09	0.08
15-4-E5-1	0.6	0.52	0.65
15C15	0.21	0.16	0.16
5-9-200C6	1.16	1.19	1.15
20GYC10K	1.53	1.35	1.36
20E9K-1	1.81	1.79	1.62
15--1	0.44	0.41	0.42
BHK-8	1.63	1.43	1.6
BHK-9	1.85	1.81	1.62
15G-3	2.01	1.96	1.94
15G-7	2.24	2.01	2.01
C-3	1.63	1.5	1.8
C-6	0.88	0.75	0.72
C-8	2.12	1.92	1.97
BHK-21（control）	0.98	0.96	0.98

## Sheet: PRIMERS
Table 8 Primers used in this study
peimer	Sequence (5′–3′)	Target gene
Mx1-F	AACGCAATGACACCAGTGAGAAG	Mx1
Mx1-R	AGGAGACACAAGGAAGGACAGAG
2825-F	GATTGAAGACAGGCAGGGCTTTC	LOC101822825
2825-R	TTGGACAGGATGAGGGTGACAC
Dpf3-F	TTTGGCATCTTCCAGGCCTG	Dpf3
Dpf3-R	GCAACACTTCTTTCCGGTTC
Irf3-F	CCGCAGCAGCATCTATGAGGTC	Irf3
Irf3-R	AGCCAGAATTGGTCTTCCTGTACG
cd244-F	CACAGCAGAAGTGAACAGCCTTG	CD244
cd244-R	AGACTTGAGCACGGAGCAGAAC
GAPDH-F	ATG GCC TTC CGT GTT CCT AC	GAPDH
GAPDH-R	GCC TGC TTC ACC ACC TTC TT
3D-F	GAACACATTCTTTACACCAGGAT	FMDV-3D
3D-R	CATATCTTTGCCAATCAACATCAG

## Sheet: RNA EXPRESSED+TCID50+CELL growt
FMDV RNA Expressed
BHK-21(control)	BHK-7	BHK-5
34776.2	63974.9	3140.26
34266.3	76862.9	3140.26
36282.5	68794.2	5136.84
log10 TCID50/0.1mL
BHK-21(control)	BHK-7	BHK-5
6.25	7.75	4.25
6.16	7.25	3.4
6.6	7.6	3.75
Overall cellular concentration (×100,000 cells/ml)
Time/h	BHK-7			BHK-21			BHK-5
0	0.00241	0.00244	0.00239	0.00241	0.00241	0.00243	0.00241	0.00243	0.00243
12	0.00579	0.00577	0.00565	0.00568	0.00573	0.00601	0.00588	0.00563	0.00621
24	0.031676	0.0332	0.0324	0.032016	0.0335	0.0328	0.03153	0.0293	0.0349
36	0.221	0.247	0.229	0.24101	0.251	0.255	0.24733	0.2417	0.24991
48	1.9009	1.96	2.0654	1.98	2.09	1.902	1.8995	1.79675	2.20241
60	5.02	5.82	5.6713	5.41847	5.39411	5.55339	5.40803	5.31212	5.50215
72	6.33	6.3	6.31	6.02	6.06	6.1	5.99894	6.16452	6.08996

## Sheet: heavy ion
Cell death rate of BHK-21 cells exposed to varying radiation doses.
5GY	10GY	15GY
57.29	64.22	70.33
56.82	66.9	66.5
51.9	60.8	74
54.18	62.66	73.33
52.96	64.85	68.59
55.67	64.7	68.95
