# Supplementary material for: Opposing fates: a bipolar cellular model for FMDV replication shaped by 12C6+heavy-ion mutagenesis
Source: Front Cell Infect Microbiol. 2026 Jan 7;15:1715061. doi: 10.3389/fcimb.2025.1715061 (PMC12819685; doi:10.3389/fcimb.2025.1715061)
Supplement: Supplementary file 2 [file Table2.xlsx]

## Sheet: Sheet1
sample	BHK-5 VS BHK-21	BHK-7 VS BHK-21	FMDV-BHK-5 VS BHK-21	FMDV-BHK-7 VS BHK-21
Trim10	-4.75562910162152	1.10083264168338	0.90202000045232	0.503971052776397
Irf7	1.63299812324742	0.590249722364294	3.29840728444931	0.223064
Irf3	0.647699287365898	-5.93611097795055	1.3399761040105	-3.52119683100255
Irf9	0.62962146877564	-0.474088870072341	1.59142617692271	0.007504
Map3k20	2.45797166561664	0.358906298967095	2.87770938995585	-2.45094514824363
Nav2	-1.32755777702433	1.00148117874614	-0.415068126948378	0.050898565728877
Anxa9	-1.57919837040403	-0.661583191750721	-1.70399994402636	0.936182036260335
Mx1	1.32037356010594	-1.35559631476604	2.23958406234623	0.328030703862002
Irf8	0.600771820772654	2.16000230169271	1.95417573915336	1.62696703322411
Irf1	1.96208313481026	-1.03705162486455	0	8.08480893211915
Irf2bp2	-0.564906100350608	0.105508706359495	-0.970423429517599	-1.17868952550222
Irf5	8.07854775708141	0	1.49630058901573	2.39881991604612
Irf2	1.00468665882909	0.864926470891621	0.101212593469211	-0.737469459631829
Irf2bp1	0.193351726394411	-0.26421224209586	-0.755993963240277	-0.346495499559374
rsad2	0.454896536359277	-0.54132178577619	2.37600534358864	-1.69204821299646
rtp4	1.04631906155268	-0.201568745996922	0.896066460360839	-11.8968154891977
LOC101823672	3.58647	-2.00800966177737	3.96863837556776	-0.0858688248823048
LOC101822825	1.58647	-5.00801	3.96863837556776	-4.08587
LOC106021986	1.82701570738852	-1.03655148897069	2.53110678316911	-6.92010432866322
LOC101830059	11.7070420094909	11.0282849459902	14.4521410211543	12.4607987613969
Fgf7	1.68644697484722	0.190521113045814	1.66792042312771	-2.62006804374177
Gpc4	-0.877198491724702	2.99371149328278	-1.05994085332016	2.4366039343466
Unc5d	0.122321098464408	-3.06222410686084	1.07010386165047	-3.44669891490293
Adgrf2	-1.15620713395457	1.78423884679833	-2.04356473341808	0.983458981360175
Sh3rf2	3.55078739954159	-0.108681826094528	1.67821870948704	-1.89194637049856
ACSF	-4.77765542060757	0.0735930725901297	-3.80827680264971	-0.0923627535647502
Cbr3	1.30098454581619	-1.62597533079996	0.87472268850577	-0.375443283574975
p450	-3.1384814884544	1.82054720834456	-11.2499646549514	0.731330222972472
DNAJB	-1.04003951209708	0.842414068915183	-0.10580093086684	1.01756284652513
Cd244	2.62626702839578	-1.61559349836266	4.29868967749277	-1.08578562248447
Cd3d	-2.80249369105048	2.3932528686649	-1.92893234096407	2.24930926543808
LOC101841093	0.134841128090939	-4.45791139684755	0.360794630403544	-5.0648186377416
Srl	-0.668514813824602	0.147421209865435	-1.29321745547199	2.05530290085311
Smpx	2.47322777347264	3.89898138652378	-2.0169814771153	2.1752063354169
casq2	-1.86973939824017	2.26379782138456	-1.84519195334711	3.48836616560063
Ankrd1	-1.05231781374257	0.159071257930899	-1.46001231380674	0.937715727853435
Actc1	-2.30156916976042	0.983413054172396	-2.89812507262062	3.12825214098127
Myh3	-2.2466955811476	1.59382697474455	-1.31963214186038	2.96005209481067
Nr4a3	-0.327675613375924	0.106529811274067	2.77857777451636	3.19293739570591
Nr4a2	0.67030750171743	0.625919942365417	2.3645573845917	3.13343124853463
Nr1h3	-0.58217882224446	-1.1976851636121	-0.75313475958368	-0.899331867626656
Nr1i2	0.299764922493963	1.92300076025168	2.45522938342358	1.65662300898751
Nr4a1	0.244996492411118	1.14711261743389	0.829826910031395	3.33148358123279
Nr2f1	-1.25252003643371	-2.8487515909487	-3.22630013564073	-4.09803784562817
Nfe2	-3.00465132152636	-2.73397720106821	-0.71394266879803	0.294222836008709
Nfil3	0.282321348082501	0.782229811951752	1.10386806224688	1.33206602445255
Nfe2l3	0.66914575766502	0.350591692438791	1.11442570899492	2.11382216549038
Cebpd	2.22278564175425	3.06226719719441	1.22963512490137	0.808920906951416
Cebpa	-1.98851840301375	-2.03535335255548	-2.69298013041971	-2.07451127048735
Runx1	-0.70718791101478	-0.92696946027271	-1.13686603209366	-1.79995052384895
Runx3	#NUM!	-0.000550551278344078	0.811093111395936	1.83409928784031
Jun	-0.502394006239706	-0.271590364401066	-0.136052396745315	-0.294005594406148
Junb	0.69904909794157	0.932934965364482	0.539828492890024	0.94727823582925
Egr2	1.1710131486382	0.498309917605507	1.72145654675183	2.21537774332398
Egr3	-0.939754328523146	-0.879193987314953	-2.75004982419014	-2.73307147372539
Ppara	-5.33079365690934	-2.7689563308644	-4.25899005816985	-3.04823297997918
Atf5	2.08352796246372	2.26259651934472	2.08557976775412	1.23430562519414
Tp73	0.273958706104903	2.72310052929625	3.57083830882949	3.806079933318
Mbtps2	0.685409721229117	1.13197090992854	0.626141647510534	0.869054702989778
Zfhx4	-0.106598618628392	-0.118412380347902	-1.29712214301695	-1.15994010555844
Zfhx2	-0.25115777978658	-0.350383382455786	-1.12385909426845	-0.778391278253934
Ascl2	0.146400586446436	0.288868923326687	-1.3809659854785	-0.964216435956959
Stxbp1	-0.438576767668497	-0.431276839707871	-0.635165868971038	-0.36395512278432
Msc	1.04139516159831	1.68812700320984	-0.56271286851572	0.490854109240967
Nhlh1	#NUM!	1.86980796919496	0.464953462609435	2.07274541445333
Scx	0.0828924597212362	-0.101177446359253	-0.565330230594782	-1.32098593627119
Tal2	-0.333780309091873	1.3342216887191	0.753804614083458	1.62151920922378
Rarb	2.02911437478741	-0.0861577792656454	-0.869619723002706	-1.37028136240534
Zfpm1	-0.725314233026677	-0.711597802135068	-1.08209554245603	-0.78131282754406
Ets1	1.16091679897149	1.53225319603726	0.807460547379229	1.06774030124232
Creb5	0.537224189062263	0.00620537958458929	0.164055114910283	-2.35067520105247
